# Supplementary material for: Effectiveness of Telerehabilitation-Based Therapeutic Exercise on Functional Capacity in Chronic Stroke: Study Protocol for a Multicenter Randomized Controlled Trial
Source: Life (Basel). 2025 Dec 12;15(12):1905. doi: 10.3390/life15121905 (PMC12735140; doi:10.3390/life15121905)
Supplement: Supplementary file 1 [file life-15-01905-s001.zip]

Archive with 1 entries (1 files):
- life-4034764-supplementary.pdf
